# Supplementary material for: Reduced tear fluid production in neurological diseases: a cohort study in 708 patients
Source: J Neurol. 2023 Dec 8;271(4):1824–36. doi: 10.1007/s00415-023-12104-3 (PMC10973005; doi:10.1007/s00415-023-12104-3)
Supplement: Supplementary file 1 — Supplementary file1 (XLSX 16 KB) [file 415_2023_12104_MOESM1_ESM.xlsx]

## Sheet: Supp. Tab_1
		MND	ALS	HSP	SMA	SBMA	other MND	NMD	Myasthenia gravis	Myopathy	Other NMD	MD	Parkinson's syndrome	Atyp. and Second. Park.	Gait disorder	Tremor syndrome	Other MD	Dementia	Inflamm.CNS diseases	Multiple sclerosis	Infectious CNS diseases	Other inflamm. CNS diseases	Vascular CNS diseases	TIA/ Stroke	Intracranial hemorrhage	Sinus vein thrombosis	Other vascular CNS diseases	Epilepsy	Malignoma	Head and facial pain	Vertigo syndromes	Diseases of the PNS	Other neurological diseases	Control group
N		94	65	4	21	1	3	22	8	10	4	153	94	18	19	10	12	10	87	56	10	21	135	114	5	3	13	25	5	61	41	36	39	64
sex
male	N (%)	55 (58.51)	38 (58.46)	2 (50.00)	13 (61.90)	1 (100.00)	1 (33.33)	12 (54.55)	3 (37.50)	6 (60.00)	3 (75.00)	93 (60.78)	58 (61.70)	10 (55.56)	13 (68.42)	4 (40.00)	66.67	7 (70.00)	34 (39.08)	18 (32.14)	6 (60.00)	10 (47.62)	51 (37.78)	43 (37.72)	2 (40.00)	0 (0)	6 (46.15)	16 (64.00)	1 (20.00)	14 (22.95)	17 (41.46)	13 (36.11)	17 (43.59)	26 (40.63)
female	N (%)	39 (41.49)	27 (41.54)	2 (50.00)	8 (38.10)	0 (0)	2 (66.67)	10 (45.45)	5 (62.50)	4 (40.00)	1 (25.00)	60 (39.22)	36 (38.30)	8 (44.44)	6 (31.58)	6 (60.00)	33.33	3 (30.00)	53 (60.92)	38 (67.86)	4 (40.00)	11 (52.38)	84 (62.22)	71 (62.28)	3 (60.00)	3 (100.00)	7 (53.85)	9 (36.00)	4 (80.00)	47 (77.05)	24 (58.54)	23 (63.89)	22 (56.41)	38 (59.38)
age	mean ± sd	56.70 ± 19.06	65.26 ± 12.72	41.25 ± 19.96	31.29 ± 10.36	60	68.67 ± 13.50	56.64 ± 18.67	72.75 ± 9.10	48.90 ± 17.80	43.75 ± 13.50	67.91 ± 11.96	68.10 ± 10.53	67.28 ± 12.55	75.74 ± 8.96	60.60 ± 20.92	61.08 ± 10.05	79.40 ± 7.43	42.92 ± 15.11	40.36 ± 13.52	44.90 ± 15.87	48.81 ± 17.57	69.96 ± 14.80	72.20 ± 13.20	55.60 ± 19.83	58.67 ± 19.40	58.38 ± 17.35	53.80 ± 18.22	45.60 ± 20.19	40.23 ± 16.20	62.63 ± 16.65)	61.92 ± 17.97	52.44 ± 19.44	45.30 ± 21.06
	median(min-max)	59 (17-88)	66 (36-88)	38.50 (24-64)	31 (17-53)	60	69 (55-82)	57.50 (25-82)	76.50 (59-82)	45.50 (25-80)	45.50 (27-57)	70 (18-85)	70 (37-85)	68.50 (27-80)	77 (54-85)	67 (18-84)	59 (50-81)	78 (67-94)	40 (18-77)	37.50 (18-77)	43.50 (24-77)	47 (25-74)	74 (24-97)	76 (25-97)	55 (28-84)	49 (46-81)	60 (24-83)	54 (17-85)	53 (19-69)	37 (18-76)	64 (22-90)	65.50 (24-90)	51 (20-89)	36 (22-88)
clinical data
disease duration (years)	mean ± sd	6.95 ± 10.88	2.74 ± 4.54	5.0 ± 3.96	25.88 ± 12.92	11.75	4.47 ± 3.52	8.77 ± 14.99	8.74 ± 17.52	11.38 ± 16.34	2.98 ± 2.39	5.66 ± 5.83	6.48 ± 5.63	3.16 ± 1.55	3.07 ± 3.77	7.58 ± 9.54	5.60 ± 8.25	NA	4.57 ± 8.30	5.91 ± 8.92	3.57 ± 11.02	1.46 ± 2.66	0.42 ± 1.73	0.48 ± 1.87	0	0	0.15 ± 0.31	5.61 ± 13.29	0.02 ± 0.04	2.21 ± 5.40	1.10 ± 4.03	1.56 ± 2.67	0.54 ± 1.41	NA
	median (min-max)	2.17 (0.25- 46.67)	1.58 (0.25-33.58)	3.21 (2.67-10.92)	20.33 (7-46.67)	11.75	3.33 (1.67-8.42)	2.67 (0.08-49.75)	0.62 (0.08-49.75)	3.18 (0.33-45)	2.88 (0.17-6)	3.96 (0-29.92)	5.08 (0-25)	3.67 (0.67-5)	2.08 (0-10.92)	3.42 (0.33-29.92)	2.33 (0.17-29.92)	NA	0.42 (0-49.83)	2.71 (0-49.83)	0 (0-34.92)	0.33 (0-10.08)	0 (0-14.50)	0 (0-14.50)	0	0	0.08 (0-1.17)	0 (0-50)	0 (0-0.08)	0 (0-24.75)	0 (0-24.83)	0.08 (0-12.08)	0 (0-8)	NA
ophthalmological data
wetting length (mm/10min)	mean ± sd	14.18 ± 10.98	11.70 ± 10.42	16.33 ± 16.44	20.68 ± 9.85	30.50	12.17 ± 5.01	17.34 ± 12.95	11.38 ± 13.55	21.05 ± 9.91	20 ± 17.33	11.22 ± 8.40	10.82 ± 7.78	11.14 ± 8.68	11.39 ± 8.82	15.06 ± 12.75	11.21 ± 8.85	9.17 ± 9.43	14.59 ± 10.58	14.96 ± 10.50	12.35 ± 9.22	14.67 ± 11.71	10.84 ± 8.85	10.06 ± 8.51	19 ± 8.82	12 ± 7.57	14.29 ± 10.62	13.33 ± 8.80	12.50 ± 16	16.97 ± 12.58	12.35 ± 9.46	11.97 ± 9.27	12.53 ± 9.59	23.79 ± 11.42
	median (min-max)	10.25 (1-35)	8 (1-35)	10 (4-35)	19.50 (6-35)	30.50	12.50 (7-17)	13.50 (1.50-35)	5 (1.50-35)	20.50 (6.50-33.5)	20.25 (4.50-35)	9.50 (1-35)	9.50 (1-35)	9.25 (1-31)	8.25 (1-35)	9.50 (2-35)	8.50 (1.50-30)	5.50 (1-27)	10.50 (1-35)	11.25 (2.50-35)	10.25 (3-29.50)	10 (1-35)	8 (1-35)	7.50 (1-35)	19.50 (5.50-29.50)	14.50 (3.50-18)	12.75 (1-32.50)	13 (1.50-35)	1.50 (1-35)	14.25 (1-35)	10 (1-35)	10 (1-35)	8 (1.50-35)	27 (1.50-35)
	95% CI	11.88, 16.47	9.05, 14.35	-24.51, 57.18	16.19, 25.16	NA	-0.28, 24.61	11.60, 23.08	0.05, 22.70	13.96, 28.14	-7.57, 47.57	9.85, 12.59	9.19-12.45	6.82, 15.45	7.01, 15.77	5.25, 24.86	5.59, 16.83	1.92, 16.41	12.33, 16.84	12.14, 17.77	5.76, 18.94	9.34, 20.00	9.31, 12.37	8.46, 11.66	8.05, 29.95	-6.80, 30.80	7.55, 21.04	9.62, 17.05	-7.37, 32.37	13.67, 20.28	9.37, 15.34	8.79, 15.16	9.42, 15.63	20.91, 26.66
ophthalmic disease
cataract	N (%)	5 (5.32)	4 (6.15)	0 (0)	0 (0)	0 (0)	1 (33.33)	2 (9.09)	2 (25.00)	0 (0)	0 (0)	28 (18.30)	21 (22.34)	0 (0)	5 (26.32)	1 (10.00)	1 (8.33)	2 (20.00)	1 (1.15)	0 (0)	1 (10.00)	0 (0)	32 (23.70)	28 (24.56)	1 (20.00)	1 (33.33)	2 (15.38)	2 (8.00)	0 (0)	2 (3.28)	5 (12.20)	4 (11.11)	3 (7.69)	5 (7.81)
glaucoma	N (%)	3 (3.19)	3 (4.62)	0 (0)	0 (0)	0 (0)	0 (0)	1(4.55)	1 (12.50)	0 (0)	0 (0)	7 (4.58)	6 (6.38)	0 (0)	1 (5.26)	0 (0)	0 (0)	0 (0)	1 (1.15)	0 (0)	0 (0)	1 (4.76)	7 (5.19)	5 (4.39)	2 (40.00)	0 (0)	0 (0)	1 (4.00)	0 (0)	1 (1.64)	1 (2.44)	0 (0)	0 (0)	0 (0)
none	N (%)	85 (90.42)	57 (87.69)	4 (100.00)	21 (100.00)	1 (100.00)	2 (66.67)	18 (81.82)	4 (50.00)	10 (100.00)	4 (100.00)	107 (69.93)	65 (69.15)	16 (88.89)	8 (42.11)	8 (80.00)	10 (83.33)	5 (50.00)	76 (87.36)	49 (87.50)	9 (90.00)	18 (85.71)	90 (66.67)	74 (64.91)	3 (60.00)	2 (66.67)	11 (84.62)	20 (80.00)	5 (100.00)	53 (86.89)	30 (73.17)	30 (83.33)	33 (84.62)	58 (90.63)
contact lenses
yes	N (%)	3 (3.19)	2 (3.08)	0 (0)	1 (4.76)	0 (0)	0 (0)	0 (0)	0 (0)	0 (0)	0 (0)	3 (1.96)	1 (1.06)	1 (5.56)	0 (0)	0 (0)	1 (8.33)	0 (0)	5 (5.75)	2 (3.57)	2 (20.00)	1 (4.76)	0 (0)	0 (0)	0 (0)	0 (0)	0 (0)	1 (4.00)	0 (0)	6 (9.84)	1 (2.44)	1 (2.78)	3 (7.69)	7 (10.94)
no	N (%)	91 (96.81)	63 (96.92)	4 (100.00)	20 (95.24)	1 (100.00)	3 (100.00)	22 (100.00)	8 (100.00)	10 (100.00)	4 (100.00)	150 (98.04)	93 (98.94)	17 (94.44)	19 (100.00)	10 (100.00)	11 (91.67)	10 (100.00)	82 (94.25)	54 (96.43)	8 (80.00)	20 (95.24)	135 (100.00)	114 (100.00)	5 (100.00)	3 (100.00)	13 (100.00)	24 (96.00)	5 (100.00)	55 (90.16)	40 (97.56)	35 (97.22)	36 (92.31)	57 (89.06)
