# Supplementary material for: Reduced tear fluid production in neurological diseases: a cohort study in 708 patients
Source: J Neurol. 2023 Dec 8;271(4):1824–36. doi: 10.1007/s00415-023-12104-3 (PMC10973005; doi:10.1007/s00415-023-12104-3)
Supplement: Supplementary file 4 — Supplementary file4 (XLSX 11 KB) [file 415_2023_12104_MOESM4_ESM.xlsx]

## Sheet: Tabelle_1.2
		ALS	PD	MS	VCD
N		65	94	56	135
sex
male	N (%)	38 (58.46)	58 (61.70)	18 (32.14)	51 (37.78)
female	N (%)	27 (41.54)	36 (38.30)	38 (67.86)	84 (62.22)
age	mean ± sd	65.26 ± 12.72	68.10 ± 10.53	40.36 ± 13.52	69.96 ± 14.80
	median (min-max)	66 (36-88)	70 (37-85)	37.50 (18-77)	74 (24-97)
ophthalmological data
wetting length (mm/10 min)	mean ± sd	11.70 ± 10.42	10.82 ± 7.78	14.96 ± 10.50	10.84 ± 8.85
	median (min-max)	8 (1-35)	9.50 (1-35)	11.25 (2.5-35)	8 (1-35)
	95% CI	9.05-14.35	9.19-12.45	12.14-17.77	9.31-12.37
ophthalmic disease
cataract	N (%)	4 (6.15)	21 (22.34)	0 (0)	32 (23.70)
glaucoma	N (%)	3 (4.62)	6 (6.38)	0 (0)	7 (5.19)
inflammatory	N (%)	0 (0)	3 (3.19)	1 (1.79)	5 (3.70)
autoimmune	N (%)	0 (0)	0 (0)	0 (0)	0 (0)
none	N (%)	57 (87.69)	65 (69.15)	49 (87.5)	90 (66.67)
eye medication
prostaglandin receptor agonists	N (%)	1 (1.55)	4 (4.26)	0 (0)	5 (3.70)
beta-blocker	N (%)	0 (0)	1 (1.06)	0 (0)	5 (3.70)
none	N (%)	64 (98.46)	84 (89.36)	55 (98.21)	125 (92.59)
systemic medication
Riluzol	N (%)	47 (72.31)	NA	NA	NA
L-Dopa	N (%)	NA	72 (82.76)	NA	NA
Dopamine Agonists	N (%)	NA	22 (25.29)	NA	NA
COMT Inhibitors	N (%)	NA	17 (19.54)	NA	NA
MAO-B Inhibitors	N (%)	NA	12 (13.79)	NA	NA
Anticholinergics	N (%)	NA	0 (0.00)	NA	NA
Amantadin	N (%)	NA	5 (5.75)	NA	NA
Steroids	N (%)	NA	NA	40 (71.43)	NA
Disease modifying treatment	N (%)	NA	NA	17 (30.36)	NA
Anticoagulants	N (%)	NA	NA	NA	118 (87.41)
Statins	N (%)	NA	NA	NA	94 (69.63)
Antihypertensives	N (%)	NA	NA	NA	102 (75.56)
